# Supplementary material for: Access to hypertension care and services in primary health-care settings in Vietnam: a systematic narrative review of existing literature
Source: Glob Health Action. 2019 May 23;12(1):1610253. doi: 10.1080/16549716.2019.1610253 (PMC6534204; doi:10.1080/16549716.2019.1610253)
Supplement: Supplemental Material [file ZGHA_A_1610253_SM1717.zip]

Archive with 5 entries (5 files):
- S Table 1.docx
- S Table 2.docx
- S Table 3.docx
- S Table 4.docx
- S Table 5.docx
